# Supplementary material for: Fluctuating and Stable High Temperatures Differentially Affect Reproductive Endocrinology of Female Pupfish
Source: Integr Org Biol. 2024 Feb 1;6(1):obae003. doi: 10.1093/iob/obae003 (PMC10924253; doi:10.1093/iob/obae003)
Supplement: obae003_Supplemental_Files [file obae003_supplemental_files.zip]

Archive with 3 entries (3 files):
- Cna - Supp materials - main body.docx
- Cna pupfish manuscript - supplementary figures.docx
- Cna pupfish manuscript - Table S1.pptx
